# Supplementary material for: Myelinosome Organelles in the Retina of R6/1 Huntington Disease (HD) Mice: Ubiquitous Distribution and Possible Role in Disease Spreading
Source: Int J Mol Sci. 2021 Nov 25;22(23):12771. doi: 10.3390/ijms222312771 (PMC8657466; doi:10.3390/ijms222312771)
Supplement: Supplementary file 1 [file ijms-22-12771-s001.zip]

Archive with 2 entries (2 files):
- ijms-1440919 supp.pdf
- Suppl.Movie.avi
